# Supplementary material for: Measuring NQO1 Bioactivation Using [2H7]Glucose
Source: Cancers (Basel). 2021 Aug 19;13(16):4165. doi: 10.3390/cancers13164165 (PMC8392257; doi:10.3390/cancers13164165)
Supplement: Supplementary file 1 [file cancers-13-04165-s001.zip]

Archive with 1 entries (1 files):
- cancers-1292790-supplementary.pdf
